# Supplementary material for: Impact of Infection Control on Prevalence of Surgical Site Infections in a Large Tertiary Care Hospital in Haiphong City
Source: Antibiotics (Basel). 2022 Dec 23;12(1):23. doi: 10.3390/antibiotics12010023 (PMC9854418; doi:10.3390/antibiotics12010023)
Supplement: Supplementary file 1 [file antibiotics-12-00023-s001.zip]

Archive with 1 entries (1 files):
- antibiotics-2069226-supplementary.pdf
